# Supplementary material for: A hTfR1 Receptor-Specific VHH Antibody Neutralizes Pseudoviruses Expressing Glycoproteins from Junín and Machupo Viruses
Source: Viruses. 2024 Dec 20;16(12):1951. doi: 10.3390/v16121951 (PMC11680233; doi:10.3390/v16121951)
Supplement: Supplementary file 1 [file viruses-16-01951-s001.zip]

Archive with 1 entries (1 files):
- viruses-3301314-supplementary.pdf
